# Supplementary material for: Compounds targeting OSBPL7 increase ABCA1-dependent cholesterol efflux preserving kidney function in two models of kidney disease
Source: Nat Commun. 2021 Aug 2;12:4662. doi: 10.1038/s41467-021-24890-3 (PMC8329197; doi:10.1038/s41467-021-24890-3)
Supplement: Supplementary file 5 — Source data [file 41467_2021_24890_MOESM5_ESM.xlsx]

## Sheet: Fig 1b
Cholesterol Efflux (%)
	Normal Fibroblasts				Tangier Fibroblasts
	DMSO	H	J	T1317	DMSO	H	J	T1317
Exp_1	1.8	3.97	5.75	5.16	2.17	1.75	1.8	2.04
Exp_2	2.2	4.44	6.18	5.7	2.25	1.88	2.06	2.39
Exp_3	1.55	4.67	6.91	5.82	2.63	1.89	2.65	2.47

## Sheet: Fig. 2d
Uncropped Western blots for OSBPL7 and autoradiography in competition experiments for Cpd A and Cpd G shown in Fig 2d

## Sheet: Fig. 3a
Fig. 3a. Table summarizing ABCA1-efflux data, binding data results for OSBPL7
and the dockimg energies calculated from homology model
	ABCA1	OSBPL7	ABCA1	Docking
	Efflux	Competition	Efflux	energy
Cpmd	active/inactive	% at 10 mM	% at 10 mM	DG kcal/mol
A	Active	65(8.1)	91(4.9)	-9.1
G	Active	78(6.1)	99(7.7)	-8.0
H	Active	55(5.0)	106(6.8)	-8.5
J	Active	40(12.2)	100(15.0)	-8.2
K	Active	68(3.8)	49(10.7)	-8.4
L	Active	53(4.7)	104(18.8)	-8.7
M	Active	98(5.2)	133(42.5)	-7.6
N	Inactive	38(9.5)	24(5.0)	-7.4
rimonabant	Inactive	0(0)	0(0)	-6.7
P	Inactive	0(0)	4(0.9)	-7.2
Q	Inactive	8(2.2)	2(0.6)	-6.7
R	Inactive	17(5.0)	-10(5)	-6.3
S	Inactive	0(0.3)	3(0.8)	-6.4
	OSBP7 percentage of inhibition			average	SEM
A	50	78	67	65	8.14453
G	79	67	88	78	6.08276
H	49	51	65	55	5.03322
J	21	63	37	40.3333	12.2384
K	62	75	68	68.3333	3.75648
L	55	44	60	53	4.72582
M	107	97	89	97.6667	5.20683
N	33	24	56	37.6667	9.52774
rimonabant	0	0	0	0	0
P	0	0	0	0	0
Q	12	6	5	7.66667	2.18581
R	26	15	9	16.6667	4.97773
S	0	1	0	0.333333	0.333333
	ABCA1 percentage of induction			average	SEM
A	81	94	97	90.6667	4.91031
G	88	96	114	99.3333	7.68838
H	112	92	113	105.667	6.83943
J	83	130	87	100	15.0444
K	34	70	44	49.3333	10.729
L	94	77	140	103.667	18.8178
M	196	56	86	112.667	42.5572
N	22	16	33	23.6667	4.97773
rimonabant	0	0	0	0	0
P	4	5	2	3.66667	0.881917
Q	1	2	3	2	0.57735
R	0	-17	-12	-9.66667	5.04425
S	1	3	4	2.66667	0.881917

## Sheet: Fig. 3b
Fig. 3b Full Western blot for OSBPL7 mutants (a) and autoradiography (b)
	Membrane blotted with Rbt anti-OSBPL7,
	Sigma Cat # HPA036076. Dilution 1:1,000

## Sheet: Fig. 4a
Fig. 4a. Effect of Cpd G and CB1R modulating compounds on ApoA1-mediated cholesterol efflux
ApoA1-mediated Cholesterol Efflux (Fold increase over vehicle control)
	V	Cpd G	Rimonabant	AM 251	WIN 55	ACEA
Exp 1	1	2.58655	1.37632	0.916509	0.895212	1.04665
Exp 2	1	1.56918	0.982781	0.51011	1.01611	1.04423
Exp 3	1	1.69904	0.670172	1.0301	0.734736	0.796156
mean	1	1.95159	1.00976	0.818905	0.882019	0.962344
stdev	0	0.553714	0.353845	0.273389	0.14115	0.143927
ApoA1-mediated Cholesterol Efflux (%)
	V	Cpd G	Rimonabant	AM 251	WIN 55	ACEA
Exp 1	2.87	7.42	3.95	2.63	2.57	3
Exp 2	2.4	3.8	2.4	1.2	2.5	2.5
Exp 3	1.8	3.1	1.2	1.9	1.3	1.4

## Sheet: Fig. 4b
Fig. 4b. OSBPL7 mRNA expression in THP1 cells 72 h after transfection with siOSBPL7
OSBPL71/GAPDH mRNA (RQ)
	siCTRL	siOSBPL7
Exp1	1	0.35571
Exp2	1	0.498467
Exp 3	1	0.440337
mean	1	0.431505
std dev	0	0.0717873
Unpaired t test
One- or two-tailed P value?			Two-tailed
P value			0.0002
P value summary			***
Significantly different? (P < 0.05)			Yes
t, df			t=13.72 df=4
Experiment	Sample Name	Target Name	RQ	ddCT	dCT	Cт	Cт Mean	Cт SD	ΔCт Mean
1	siCTRL	GAPDH			0	19.0964	19.0632	0.0470669
1	siCTRL	GAPDH				19.0299	19.0632	0.0470669
1	siCTRL	OSBPL7	1	0	8.86531	27.9679	27.9285	0.055704	8.86531
1	siCTRL	OSBPL7				27.8891	27.9285	0.055704	8.86531
1	siOSBPL7	GAPDH			0	20.3108	20.2737	0.052486
1	siOSBPL7	GAPDH				20.2366	20.2737	0.052486
1	siOSBPL7	OSBPL7	0.35571	1.49123	10.3565	30.6482	30.6303	0.0253353	10.3565
1	siOSBPL7	OSBPL7				30.6123	30.6303	0.0253353	10.3565
Experiment	Sample Name	Target Name	RQ	ddCT	dCT	Cт	Cт Mean	Cт SD	ΔCт Mean
2	siCTRL	GAPDH			0	19.5575	19.5133	0.0625176
2	siCTRL	GAPDH				19.4691	19.5133	0.0625176
2	siCTRL	OSBPL7	1	0	9.18154	28.7755	28.6948	0.114039	9.18154
2	siCTRL	OSBPL7				28.6142	28.6948	0.114039	9.18154
2	siOSBPL7	GAPDH			0	17.9415	18.0884	0.207665
2	siOSBPL7	GAPDH				18.2352	18.0884	0.207665
2	siOSBPL7	OSBPL7	0.498467	1.00443	10.186	28.3224	28.2743	0.0679987	10.186
2	siOSBPL7	OSBPL7				28.2263	28.2743	0.0679987	10.186
Experiment	Sample Name	Target Name	RQ	Cт	Cт Mean	Cт SD	RQ Min	RQ Max	ΔCт Mean
3	siCTRL	GAPDH		19.141	19.1987	0.0816098
3	siCTRL	GAPDH		19.2565	19.1987	0.0816098
3	siCTRL	OSBPL7	1	28.1426	28.1876	0.0636006	0.803969	1.24383	8.98882
3	siCTRL	OSBPL7	1	28.2325	28.1876	0.0636006	0.803969	1.24383	8.98882
3	siOSBPL7	GAPDH		19.2632	19.1348	0.181554
3	siOSBPL7	GAPDH		19.0064	19.1348	0.181554
3	siOSBPL7	OSBPL7	0.440337	29.4695	29.3069	0.229925	0.237395	0.816769	10.1721
3	siOSBPL7	OSBPL7	0.440337	29.1444	29.3069	0.229925	0.237395	0.816769	10.1721
Experiment	Sample Name	Target Name	ΔCт SE
1	siCTRL	GAPDH
1	siCTRL	GAPDH
1	siCTRL	OSBPL7	0.0515666
1	siCTRL	OSBPL7	0.0515666
1	siOSBPL7	GAPDH
1	siOSBPL7	GAPDH
1	siOSBPL7	OSBPL7	0.0412108
1	siOSBPL7	OSBPL7	0.0412108
Experiment	Sample Name	Target Name	ΔCт SE
2	siCTRL	GAPDH
2	siCTRL	GAPDH
2	siCTRL	OSBPL7	0.0919603
2	siCTRL	OSBPL7	0.0919603
2	siOSBPL7	GAPDH
2	siOSBPL7	GAPDH
2	siOSBPL7	OSBPL7	0.154513
2	siOSBPL7	OSBPL7	0.154513
Experiment	Sample Name	Target Name	ΔΔCт
3	siCTRL	GAPDH
3	siCTRL	GAPDH
3	siCTRL	OSBPL7	0
3	siCTRL	OSBPL7	0
3	siOSBPL7	GAPDH
3	siOSBPL7	GAPDH
3	siOSBPL7	OSBPL7	1.18332
3	siOSBPL7	OSBPL7	1.18332

## Sheet: Fig. 4c
Fig. 4c. CB1R mRNA expression in THP1 cells 72 h after transfection with siCB1R
CBR1/GAPDH mRNA (RQ)
	siCTRL	CB1R
Exp1	1	0.23186
Exp2	1	0.268437
Exp 3	1	0.165054
mean	1	0.221784
std dev	0	0.0524231
Unpaired t test
P value			< 0.0001
P value summary			****
Significantly different? (P < 0.05)			Yes
One- or two-tailed P value?			Two-tailed
t, df			t=25.71 df=4
Sample Name	Target Name	RQ	ΔCт Mean	ΔCт SE	Cт	Cт Mean	Cт SD
siCTRL_exp_1	GAPDH				19.0964	19.0632	0.0470669
siCTRL_exp_1	GAPDH				19.0299	19.0632	0.0470669
siCTRL_exp_1	CB1R	1	5.09666	0.0435225	24.1318	24.1598	0.0396625
siCTRL_exp_1	CB1R		5.09666	0.0435225	24.1879	24.1598	0.0396625
siCNR1_exp_1	GAPDH				20.0437	20.0342	0.0134749
siCNR1_exp_1	GAPDH				20.0247	20.0342	0.0134749
siCNR1_exp_1	CB1R	0.23186	7.20533	0.0162764	27.2263	27.2395	0.0186619
siCNR1_exp_1	CB1R		7.20533	0.0162764	27.2527	27.2395	0.0186619
Sample Name	Target Name	RQ	ΔCт Mean	ΔCт SE	Cт	Cт Mean	Cт SD
siCTRL_exp_2	GAPDH				19.5575	19.5133	0.0625176
siCTRL_exp_2	GAPDH				19.4691	19.5133	0.0625176
siCTRL_exp_2	CB1R	1	5.37237	0.0479442	24.8671	24.8857	0.0262457
siCTRL_exp_2	CB1R		5.37237	0.0479442	24.9042	24.8857	0.0262457
siCNR1_exp_2	GAPDH				19.5823	19.6109	0.0404745
siCNR1_exp_2	GAPDH				19.6396	19.6109	0.0404745
siCNR1_exp_2	CNR1	0.268437	7.26971	0.052877	26.8362	26.8806	0.062879
Sample Name	Target Name	RQ	ΔCт Mean	ΔΔCт	Cт	Cт Mean	Cт SD
siCTRL_exp_3	GAPDH				19.141	19.1987	0.0816098
siCTRL_exp_3	GAPDH				19.2565	19.1987	0.0816098
siCTRL_exp_3	CB1R	1	4.0099	0	23.2717	23.2086	0.0892191
siCTRL_exp_3	CB1R	1	4.0099	0	23.1456	23.2086	0.0892191
siCNR1_exp_3	GAPDH				19.317	19.2292	0.124222
siCNR1_exp_3	GAPDH				19.1414	19.2292	0.124222
siCNR1_exp_3	CB1R	0.165054	6.60889	2.59899	25.9183	25.8381	0.113469
siCNR1_exp_3	CB1R	0.165054	6.60889	2.59899	25.7579	25.8381	0.113469

## Sheet: Fig. 4d
Fig. 4d. ApoA1-mediated Cholesterol efflux in THP1 transfected with siOSBPL7 or siCB1R
APOA1-MEDIATED CHOLESTEROL EFFLUX (%)
	siCTRL+ V	siOSBPL7+ V	siCNR1+ V
Exp_1	2.4	3	2.1
Exp_2	2	3.2	2.2
Exp_3	1.7	2.8	1.3
ANOVA summary
F					8.287
P value					0.0188
P value summary					*
Are differences among means statistically significant? (P < 0.05)					Yes
R square					0.7342
Brown-Forsythe test
F (DFn, DFd)					0.2568 (2, 6)
P value					0.7816
P value summary					ns
Significantly different standard deviations? (P < 0.05)					No

## Sheet: Fig. 4e
Fig. 4e. Effect of Cpd G in THP1 cells transfected with siCTRL or siCB1R
siCNR1 transfected cells after treatments with or without Cpd G (5 µM)
APOA1-MEDIATED CHOLESTEROL EFFLUX Jan-Feb 2021
	Vehicle		Cpd G
	siCTRL	siCB1R	siCTRL	siCB1R
Exp_1	2.4	2.1	4.8	4.3
Exp_2	2	2.2	3	3.5
Exp_3	1.7	1.3	5	5.6
mean	2.03333	1.86667	4.26667	4.46667
stdev	0.351188	0.493288	1.10151	1.05987

## Sheet: Fig. 5a
Fig 5a. Uncropped Western blot for ABCA1 (left) and GAPDH (right) shown in Fig. 5a
	Western blot for ABCA1							Western blot for GAPDH
Membrane blotted with mouse anti-ABCA1 monoclonal antibody [AB.H10]								Membrane blotted with anti-GAPDH (clone 6C5)
Abcam, Cat #ab 18180. Dilution 1:1,000								Sigma-Millipore Cat # CB1001.Dilution 1:10,000
Membrane blotted with mouse anti ABCA1 monoclonal [AB.H10]								Membrane blotted with mouse anti GAPDH monoclonal 6C5
Abcam, Cat #ab 18180. Dilution 1:1,000								EMD/SIGMA, Cat # CB1001. Dilution 1:10,000

[truncated: 44 more sheets: Fig. 5b, Fig. 5c, Fig. 5d, Fig. 6a, Fig. 6b, Fig. 6d, Fig. 7a, Fig. 7b, Fig. 7c, Fig. 7d, Fig. 7e, Fig. 7f, Fig. 8b, Fig. 8c, Fig. 8d, Supplementary Fig. 6a, Supplementary Fig. 6b, Supplementary Fig. 7, Supplementary Fig. 8a, Supplementary Fig. 8b …]
